# Supplementary material for: Investigating the Effect and Mechanism of Protocatechuic Aldehyde on Vascular Dementia Based on Multi-Omics Approach
Source: Biomolecules. 2026 Mar 11;16(3):411. doi: 10.3390/biom16030411 (PMC13024684; doi:10.3390/biom16030411)
Supplement: Supplementary file 1 [file biomolecules-16-00411-s001.zip]

Archive with 1 entries (1 files):
- biomolecules-4160541-supplementary.pdf
